# Supplementary material for: Isolation and Biophysical Characterization of Lipoxygenase-1 from Soybean Seed, a Versatile Biocatalyst for Industrial Applications
Source: Biomolecules. 2026 Jan 19;16(1):162. doi: 10.3390/biom16010162 (PMC12838591; doi:10.3390/biom16010162)
Supplement: Supplementary file 1 [file biomolecules-16-00162-s001.zip]

Archive with 1 entries (1 files):
- biomolecules-4101185-supplementary.pdf
